# Supplementary material for: Temperature extremes and infant mortality in Bangladesh: Hotter months, lower mortality
Source: PLoS One. 2018 Jan 5;13(1):e0189252. doi: 10.1371/journal.pone.0189252 (PMC5755750; doi:10.1371/journal.pone.0189252)
Supplement: S1 File — Monthly reports of temperature, maximum temperature, minumum temperature, infant mortality, female infant mortality, male infant mortality, male mortality less than 30 days, male mortality greater than 30 days, female mortality less than 30 days, female mortality greater than 30 days, both sex mortality less than 30 days, and both sex mortality greater than 30 days. (XLSX) [file pone.0189252.s007.xlsx]

## Sheet: Sheet1
S1 File. Data used in the analysis of mortality and temperature from Matlab, Bangladesh. Monthly reports of temperature, maximum temperature, minumum temperature, infant mortality, female infant mortality, male infant mortality, male mortality less than 30 days, male mortality greater than 30 days, female mortality less than 30 days, female mortality greater than 30 days, both sex mortality less …
date	temperature	maxtemp	mintemp	mortality	femort	mamort	mortcle30	mortcg30	fmortl30	fmortg30	bmortl30	bmortg30
1982-01-01	19.1	29.1	10	225	24	38	48	14	19	5	29	9
1982-02-01	21.3	30.8	11.8	148	18	23	25	16	12	6	13	10
1982-03-01	24.4	34.6	14.6	202	23	37	35	25	13	10	22	15
1982-04-01	27.1	34.6	19.8	229	25	27	22	30	10	15	12	15
1982-05-01	29.4	36.5	21.6	202	23	26	33	16	17	6	16	10
1982-06-01	27.9	35.6	23.4	217	19	27	31	15	11	8	20	7
1982-07-01	28.9	33.7	23.7	198	11	21	26	6	10	1	16	5
1982-08-01	28.2	33.4	24.2	238	27	37	44	20	19	8	25	12
1982-09-01	28.8	35.4	24.2	235	36	32	46	22	23	13	23	9
1982-10-01	27.7	34	20.5	234	42	36	60	18	34	8	26	10
1982-11-01	23	32.4	14.2	245	22	39	45	16	17	5	28	11
1982-12-01	19	27.5	11.5	255	41	46	72	15	32	9	40	6
1983-01-01	18.1	28.4	10.4	208	36	18	42	12	27	9	15	3
1983-02-01	20.3	30.5	9	161	22	21	27	16	14	8	13	8
1983-03-01	25.7	33.6	15	179	22	27	34	15	15	7	19	8
1983-04-01	27.4	36	18.8	204	24	21	29	16	16	8	13	8
1983-05-01	28.2	35.6	20	186	18	20	28	10	13	5	15	5
1983-06-01	29	35.5	23.5	163	16	20	24	12	12	4	12	8
1983-07-01	28.8	34.5	25	188	13	21	26	8	10	3	16	5
1983-08-01	28.4	34.4	25	207	18	22	31	9	15	3	16	6
1983-09-01	28.3	34.1	23	258	39	28	53	14	31	8	22	6
1983-10-01	27.4	34	19.9	281	35	46	65	16	26	9	39	7
1983-11-01	24.5	33.4	16.5	314	36	26	44	18	23	13	21	5
1983-12-01	18.9	29.5	8.8	382	41	60	72	29	28	13	44	16
1984-01-01	17.6	26.5	9.5	327	41	38	47	32	22	19	25	13
1984-02-01	20.1	31.5	11	218	28	29	29	28	17	11	12	17
1984-03-01	25.9	36.1	13	228	18	22	22	18	8	10	14	8
1984-04-01	27.8	36.4	18.2	269	34	38	44	28	16	18	28	10
1984-05-01	27.9	36.5	17	256	19	16	18	17	8	11	10	6
1984-06-01	27.9	36.2	21.2	223	10	17	18	9	6	4	12	5
1984-07-01	27.9	33.1	21	252	14	16	22	8	12	2	10	6
1984-08-01	27.9	33.5	21.4	194	18	25	32	11	14	4	18	7
1984-09-01	27.8	33.7	19.5	226	18	39	48	9	17	1	31	8
1984-10-01	27.6	33.2	16.3	224	28	29	49	8	23	5	26	3
1984-11-01	23	31.4	15.5	284	37	40	59	18	29	8	30	10
1984-12-01	19.2	29	10.3	250	28	32	41	19	20	8	21	11
1985-01-01	18.7	29.3	10.4	245	27	37	43	21	19	8	24	13
1985-02-01	20.9	30.1	11.5	181	26	27	39	14	18	8	21	6
1985-03-01	27	35	14	169	29	19	25	23	13	16	12	7
1985-04-01	28.3	35.5	18.9	195	18	32	27	23	9	9	18	14
1985-05-01	27.7	34.5	14.5	189	19	21	18	22	7	12	11	10
1985-06-01	28.3	34	23	204	22	24	36	10	18	4	18	6
1985-07-01	27.4	33	23.4	172	16	17	26	7	12	4	14	3
1985-08-01	28.4	33.5	23.5	173	16	33	41	8	15	1	26	7
1985-09-01	27.9	34	24	176	22	32	44	10	18	4	26	6
1985-10-01	27.5	34.6	19.1	191	22	36	49	9	19	3	30	6
1985-11-01	23.2	32.9	14.4	219	38	35	54	19	28	10	26	9
1985-12-01	20.3	29.5	10	227	38	33	54	17	27	11	27	6
1986-01-01	18.7	29.2	10.4	204	28	18	31	15	15	13	16	2
1986-02-01	21.2	30.7	11.6	157	20	22	23	19	11	9	12	10
1986-03-01	26.2	36.9	14	173	17	21	21	17	11	6	10	11
1986-04-01	27.4	34.8	18	197	18	20	20	18	7	11	13	7
1986-05-01	28	35.5	20.2	165	20	17	22	15	12	8	10	7
1986-06-01	29.3	36	24	159	11	15	10	16	2	9	8	7
1986-07-01	28.3	33.8	24	127	8	15	13	10	4	4	9	6
1986-08-01	29.1	34.7	24	162	13	25	32	6	10	3	22	3
1986-09-01	27.5	33.6	22.4	161	16	20	30	6	14	2	16	4
1986-10-01	26.7	32.8	21.6	210	39	37	64	12	34	5	30	7
1986-11-01	23.8	32.5	16.5	189	24	28	39	13	17	7	22	6
1986-12-01	20.3	28.4	12.4	240	40	30	48	22	28	12	20	10
1987-01-01	18.9	28.4	10.2	204	29	28	36	21	19	10	17	11
1987-02-01	21.9	33	12.7	125	19	21	27	13	14	5	13	8
1987-03-01	25.4	35.5	15.4	153	19	23	19	23	6	13	13	10
1987-04-01	27.1	35.6	19.6	158	17	30	22	25	7	10	15	15
1987-05-01	29.2	36.2	19.4	159	15	16	19	12	8	7	11	5
1987-06-01	30	35.3	24	124	14	12	18	8	9	5	9	3
1987-07-01	28.2	33.5	23.6	156	20	20	28	12	14	6	14	6
1987-08-01	28.4	33.5	23.9	160	18	16	23	11	12	6	11	5
1987-09-01	28.7	34.3	24.5	178	22	27	40	9	18	4	22	5
1987-10-01	27.6	33.4	19.9	202	24	33	48	9	18	6	30	3
1987-11-01	24.5	31.9	16.3	202	25	27	44	8	20	5	24	3
1987-12-01	20.1	28.5	12.2	208	31	28	36	23	19	12	17	11
1988-01-01	19.4	27.5	11.3	197	28	39	39	28	16	12	23	16
1988-02-01	21.9	31.4	11.9	169	24	15	23	16	13	11	10	5
1988-03-01	25.7	34.5	16.4	143	15	18	18	15	11	4	7	11
1988-04-01	28	35.3	19	160	25	17	17	25	9	16	8	9
1988-05-01	28.2	34.5	20.9	150	19	17	23	13	12	7	11	6
1988-06-01	28.2	34.9	23.7	138	14	21	21	14	7	7	14	7
1988-07-01	28.5	33.8	23.9	133	10	14	20	4	8	2	12	2
1988-08-01	28.4	33.2	24.9	128	19	21	31	9	13	6	18	3
1988-09-01	29.1	34.4	24.9	169	22	27	43	6	20	2	23	4
1988-10-01	27.5	33.7	21.6	173	26	23	45	4	23	3	22	1
1988-11-01	24.5	31.8	16.7	205	24	36	50	10	20	4	30	6
1988-12-01	20.7	28.3	13.3	208	22	29	33	18	15	7	18	11
1989-01-01	17.3	27	8.6	186	29	32	41	20	23	6	18	14
1989-02-01	21.4	30.8	11.3	122	8	23	21	10	6	2	15	8
1989-03-01	25.6	35.3	13.9	144	18	17	20	15	10	8	10	7
1989-04-01	28.8	34.8	19.8	151	20	15	16	19	9	11	7	8
1989-05-01	29.6	35.4	23	160	11	20	16	15	5	6	11	9
1989-06-01	28.8	35.2	23	118	11	13	16	8	8	3	8	5
1989-07-01	28.6	33.8	24.7	136	15	16	21	10	8	7	13	3
1989-08-01	28.9	33.6	24.5	150	24	12	33	3	22	2	11	1
1989-09-01	28.4	33.6	23.7	135	15	25	35	5	12	3	23	2
1989-10-01	27	33.3	21.4	163	16	21	31	6	12	4	19	2
1989-11-01	23.3	32.3	16.2	140	16	25	36	5	15	1	21	4
1989-12-01	19	28.9	11.5	163	23	25	38	10	19	4	19	6
1990-01-01	19	28.7	9.4	157	20	33	35	18	14	6	21	12
1990-02-01	22	30.6	15	125	15	13	19	9	12	3	7	6
1990-03-01	23.5	34.1	14.1	122	14	15	13	16	5	9	8	7
1990-04-01	27.1	34.6	15.5	161	17	16	19	14	12	5	7	9
1990-05-01	28.5	34.8	21.8	158	23	19	27	15	16	7	11	8
1990-06-01	28.9	34.6	22.5	131	16	19	22	13	10	6	12	7
1990-07-01	28.1	33.5	24.8	122	22	16	31	7	16	6	15	1
1990-08-01	29.1	34.3	24.5	132	19	20	36	3	16	3	20	0
1990-09-01	28.6	34.5	25	135	20	23	34	9	16	4	18	5
1990-10-01	26.3	32.9	19.2	144	16	37	43	10	12	4	31	6
1990-11-01	25	32.1	15.7	160	17	26	30	13	10	7	20	6
1990-12-01	20.3	28.1	13.4	186	28	23	32	19	16	12	16	7
1991-01-01	18.1	27.8	9.6	197	22	25	34	13	15	7	19	6
1991-02-01	22.3	32.5	13.5	131	18	18	25	11	14	4	11	7
1991-03-01	26.7	35.5	18.4	132	15	13	19	9	10	5	9	4
1991-04-01	28.2	35.4	19.3	163	16	22	20	18	8	8	12	10
1991-05-01	28	33.5	21.4	130	17	20	24	13	11	6	13	7
1991-06-01	28.2	33.8	22.7	132	17	15	22	10	10	7	12	3
1991-07-01	28.8	33.8	25	144	11	9	18	2	10	1	8	1
1991-08-01	28.5	34.4	24.6	132	14	19	25	8	11	3	14	5
1991-09-01	28.2	33.6	24.1	120	13	21	28	6	11	2	17	4
1991-10-01	27.2	33.8	21.1	190	13	29	31	11	10	3	21	8
1991-11-01	22.7	31.1	14.9	198	32	32	48	16	25	7	23	9
1991-12-01	19.1	29.1	10	205	32	43	41	34	18	14	23	20
1992-01-01	17.9	27.6	10.5	168	25	32	38	19	19	6	19	13
1992-02-01	20.4	29.1	12.1	168	15	25	25	15	10	5	15	10
1992-03-01	26.8	36.1	16.9	141	10	19	17	12	5	5	12	7
1992-04-01	29.3	35.8	21.4	130	11	8	11	8	8	3	3	5
1992-05-01	28.2	34.9	20	160	10	15	12	13	5	5	7	8
1992-06-01	29.3	35.2	24.2	140	13	14	14	13	6	7	8	6
1992-07-01	28.3	34.5	24.4	160	17	12	24	5	13	4	11	1
1992-08-01	28.5	34.1	24.5	137	12	17	22	7	7	5	15	2
1992-09-01	28.4	33.8	24	136	17	16	30	3	15	2	15	1
1992-10-01	27.6	33.7	20.6	175	15	26	33	8	13	2	20	6
1992-11-01	24.1	32.6	16	150	13	22	28	7	9	4	19	3
1992-12-01	19.2	26.8	12.5	197	34	25	45	14	24	10	21	4
1993-01-01	18.1	28.6	9.3	170	15	24	33	6	13	2	20	4
1993-02-01	22.1	31.6	12	146	17	11	20	8	11	6	9	2
1993-03-01	24.5	33.4	15.5	149	12	16	17	11	4	8	13	3
1993-04-01	27.5	35.7	19.5	135	12	19	14	17	3	9	11	8
1993-05-01	27.8	34.8	20	148	10	13	16	7	8	2	8	5
1993-06-01	28.8	34.6	22.5	145	12	16	19	9	8	4	11	5
1993-07-01	28.6	33.8	24	113	10	15	19	6	9	1	10	5
1993-08-01	28.5	33.1	25	132	9	17	20	6	6	3	14	3
1993-09-01	28.2	34.1	23.5	153	18	12	27	3	16	2	11	1
1993-10-01	27.6	33.8	21.8	173	19	23	37	5	16	3	21	2
1993-11-01	24.4	30.8	17.5	197	26	28	43	11	22	4	21	7
1993-12-01	20.8	28.6	14	189	23	24	39	8	20	3	19	5
1994-01-01	19.4	29	12.3	177	25	21	32	14	15	10	17	4
1994-02-01	20.5	30.2	12	152	23	15	29	9	18	5	11	4
1994-03-01	26.4	33.8	16.5	139	19	17	22	14	12	7	10	7
1994-04-01	27.8	36.5	18.6	124	10	17	14	13	4	6	10	7
1994-05-01	29.1	35.6	20.6	118	11	10	12	9	7	4	5	5
1994-06-01	28.6	35.1	23	131	11	16	13	14	4	7	9	7
1994-07-01	28.7	34	24.9	136	10	11	16	5	8	2	8	3
1994-08-01	28.5	33.5	24.2	154	13	17	20	10	7	6	13	4
1994-09-01	28.8	34.1	24.5	147	9	15	18	6	4	5	14	1
1994-10-01	27.4	33.6	21.5	168	16	22	32	6	13	3	19	3
1994-11-01	24.2	32.7	16	165	15	16	25	6	10	5	15	1
1994-12-01	19.8	29.6	12.2	177	24	21	37	8	21	3	16	5
1995-01-01	18	27.6	9.5	161	18	18	27	9	17	1	10	8
1995-02-01	21.2	31	12.2	151	12	17	18	11	8	4	10	7
1995-03-01	25.6	36.7	16	135	13	14	15	12	7	6	8	6
1995-04-01	29.1	35.8	20	144	7	15	14	8	4	3	10	5
1995-05-01	29.6	35.8	23.3	136	19	10	18	11	11	8	7	3
1995-06-01	28.9	34.7	23.7	125	9	15	21	3	8	1	13	2
1995-07-01	28.2	33.1	24.2	124	6	13	14	5	5	1	9	4
1995-08-01	28.9	34.6	24.1	115	3	19	21	1	3	0	18	1
1995-09-01	28.6	34.2	24.5	128	12	16	20	8	10	2	10	6
1995-10-01	28.1	34	22	144	16	6	18	4	12	4	6	0
1995-11-01	24.6	33	16	137	11	14	19	6	9	2	10	4
1995-12-01	20.3	28.1	12.8	147	6	18	20	4	6	0	14	4
1996-01-01	19	28.1	11.2	163	11	17	13	15	3	8	10	7
1996-02-01	21.9	32.5	12.8	139	7	17	17	7	6	1	11	6
1996-03-01	27.1	35.2	16.5	109	7	12	16	3	5	2	11	1
1996-04-01	28.2	35.5	20	117	14	10	10	14	7	7	3	7
1996-05-01	29.7	36.4	20	121	6	12	8	10	4	2	4	8
1996-06-01	28.6	34.8	21.6	104	7	4	8	3	4	3	4	0
1996-07-01	28.8	34	24	111	6	9	11	4	5	1	6	3
1996-08-01	28.3	33.8	24.5	136	15	14	20	9	10	5	10	4
1996-09-01	29.2	35.7	24.1	168	13	16	26	3	11	2	15	1
1996-10-01	27.4	34.7	21	142	12	20	26	6	10	2	16	4
1996-11-01	24.1	32.8	15	151	15	17	25	7	11	4	14	3
1996-12-01	20.6	28.6	13.5	170	16	20	32	4	15	1	17	3
1997-01-01	18.2	27.1	10	163	25	17	27	15	15	10	12	5
1997-02-01	20.6	30.5	10.5	123	9	10	13	6	7	2	6	4
1997-03-01	26.1	34	18	101	5	15	9	11	3	2	6	9
1997-04-01	25.6	33.5	17	126	13	10	11	12	5	8	6	4
1997-05-01	28.7	35.5	21	116	11	6	14	3	9	2	5	1
1997-06-01	28.8	35.5	23.5	104	9	11	16	4	8	1	8	3
1997-07-01	28.5	34.1	24.6	125	2	12	12	2	2	0	10	2
1997-08-01	29	36.8	25	119	8	10	14	4	6	2	8	2
1997-09-01	28	33.5	22.5	106	7	12	16	3	5	2	11	1
1997-10-01	27.3	33.5	20.2	135	17	18	30	5	13	4	17	1
1997-11-01	24.8	33.1	18.5	153	22	23	38	7	19	3	19	4
1997-12-01	19.6	28	13.1	184	23	18	25	16	12	11	13	5
1998-01-01	17.3	26.5	10	182	31	19	34	16	20	11	14	5
1998-02-01	21.6	30.7	12.5	98	5	13	15	3	5	0	10	3
1998-03-01	24.2	33.6	14.8	116	15	9	19	5	12	3	7	2
1998-04-01	27.2	34.5	18.8	147	10	13	14	9	4	6	10	3
1998-05-01	28.9	36	22	142	10	10	14	6	8	2	6	4
1998-06-01	30.3	35.2	23	105	11	13	19	5	8	3	11	2
1998-07-01	28.4	33.5	24.5	107	7	6	12	1	6	1	6	0
1998-08-01	28.6	33.7	25.2	111	10	11	14	7	5	5	9	2
1998-09-01	29.3	35.4	24.6	126	18	12	25	5	15	3	10	2
1998-10-01	28.9	35.2	25.7	148	20	12	25	7	16	4	9	3
1998-11-01	25.8	32.6		166	14	17	26	5	10	4	16	1
1998-12-01	21.6	29.5	14	184	22	9	23	8	15	7	8	1
1999-01-01	19.4	29	12.5	173	9	18	18	9	7	2	11	7
1999-02-01	23.1	34	12.5	110	9	4	7	6	6	3	1	3
1999-03-01	27.1	35.7	17	117	8	7	8	7	6	2	2	5
1999-04-01	29.7	35.5	20	114	7	13	15	5	4	3	11	2
1999-05-01	28.2	35.5	20.5	129	3	8	3	8	1	2	2	6
1999-06-01	28.6	35.5	22.8	101	8	5	6	7	4	4	2	3
1999-07-01	28	33.9	24	121	5	20	17	8	1	4	16	4
1999-08-01	28.2	34	24.6	107	14	12	24	2	14	0	10	2
1999-09-01	27.9	33	22.9	106	7	12	17	2	5	2	12	0
1999-10-01	27.5	33.2	21.8	135	9	21	27	3	7	2	20	1
1999-11-01	24.8	31.6	16.7	132	10	12	16	6	7	3	9	3
1999-12-01	21	29.5	14	160	13	12	18	7	8	5	10	2
2000-01-01	18.8	29	10.4	147	10	11	15	6	8	2	7	4
2000-02-01	20.5	28.1	13.2	142	6	18	17	7	5	1	12	6
2000-03-01	25.6	34.1	15.5	114	6	7	13	0	6	0	7	0
2000-04-01	27.9	34	20	120	10	8	11	7	4	6	7	1
2000-05-01	28.1	36.1	20.5	103	11	7	13	5	7	4	6	1
2000-06-01	28.8	35.1	24	104	8	6	13	1	8	0	5	1
2000-07-01	28.8	35.1	24.8	120	7	11	16	2	6	1	10	1
2000-08-01	28.8	34.6	24.5	107	13	11	22	2	11	2	11	0
2000-09-01	28.4	34	24	133	18	14	27	5	15	3	12	2
2000-10-01	27.6	35.1	20	126	9	16	21	4	7	2	14	2
2000-11-01	24.5	32	16.8	145	11	11	20	2	10	1	10	1
2000-12-01	19.8	28.4	13.8	171	17	22	35	4	15	2	20	2
2017-01-01	17.9	27.5	10	164	14	12	18	8	9	5	9	3
2017-02-01	22.2	34.1	12.8	150	10	20	22	8	9	1	13	7
2017-03-01	25.8	35	16	103	7	7	11	3	6	1	5	2
2017-04-01	28.5	36.1	20.5	117	11	11	16	6	6	5	10	1
2017-05-01	27.8	34.6	20.5	107	10	7	14	3	9	1	5	2
2017-06-01	27.8	33.6	24	115	3	15	12	6	2	1	10	5
2017-07-01	28.4	34	24.4	95	4	9	10	3	3	1	7	2
2017-08-01	29.2	34.2	25	106	7	10	14	3	5	2	9	1
2017-09-01	28.4	34.1	24	124	6	12	17	1	5	1	12	0
2017-10-01	27.7	34	23	115	15	11	20	6	12	3	8	3
2017-11-01	24.5	31.4	18.2	139	15	16	27	4	11	4	16	0
2017-12-01	19.5	27.5	12.9	149	18	10	23	5	16	2	7	3
2017-01-02	19	28	11.8	155	14	10	17	7	10	4	7	3
2017-02-02	21.8	33	12	123	7	8	8	7	4	3	4	4
2017-03-02	25.6	35.5	15.5	130	11	9	16	4	9	2	7	2
2017-04-02	27.5	34.1	17.6	124	7	9	13	3	5	2	8	1
2017-05-02	27.7	35.7	21	133	9	16	17	8	6	3	11	5
2017-06-02	28.2	34.7	23	114	5	5	6	4	4	1	2	3
2017-07-02	28.4	34.2	25	123	7	14	18	3	7	0	11	3
2017-08-02	28.4	34	24.8	137	14	16	25	5	11	3	14	2
2017-09-02	28.5	35	24.1	112	8	12	18	2	8	0	10	2
2017-10-02	27.5	34.5	20.1	137	5	15	20	0	5	0	15	0
2017-11-02	24.3	32	17	144	12	13	22	3	9	3	13	0
2017-12-02	20.5	29.7	12.2	149	10	13	21	2	9	1	12	1
2017-01-03	16.6	26	9.2	186	13	15	24	4	12	1	12	3
2017-02-03	22.1	31	14.1	113	7	2	7	2	5	2	2	0
2017-03-03	24.6	33.5	14	153	8	17	23	2	6	2	17	0
2017-04-03	28.8	35.2	20.1	125	11	9	16	4	9	2	7	2
2017-05-03	29.4	35.7	21.1	137	7	15	16	6	5	2	11	4
2017-06-03	28.1	35.6	22.6	100	4	9	12	1	4	0	8	1
2017-07-03	29	35.2	25	114	6	6	7	5	3	3	4	2
2017-08-03	29	34.7	25	101	7	6	11	2	6	1	5	1
2017-09-03	28.6	33.7	25	86	9	8	16	1	8	1	8	0
2017-10-03	28	33.6	23.8	146	11	13	21	3	10	1	11	2
2017-11-03	24.1	32	15.6	139	10	11	15	6	5	5	10	1
2017-12-03	20.5	28.2	13.9	147	11	15	21	5	9	2	12	3
2017-01-04	18.2	27.2	10.6	159	16	10	21	5	12	4	9	1
2017-02-04	21.6	31.7	10.6	141	8	11	14	5	6	2	8	3
2017-03-04	26.4	34.5	16.5	124	8	6	12	2	7	1	5	1
2017-04-04	27.6	33.7	20.1	113	4	11	13	2	3	1	10	1
2017-05-04	29.8	36.7	21.3	139	10	12	18	4	8	2	10	2
2017-06-04	28.2	35.2	23.6	116	9	7	12	4	9	0	3	4
2017-07-04	28.4	33.2	24.1	108	7	11	15	3	5	2	10	1
2017-08-04	28.6	34	25	113	10	8	14	4	7	3	7	1
2017-09-04	27.8	33.5	24.1	127	7	12	17	2	6	1	11	1
2017-10-04	27	34.5	23	127	10	13	20	3	8	2	12	1
2017-11-04	23.7	31	17	149	10	9	15	4	8	2	7	2
2017-12-04	21.1	29.5	12.2	166	8	6	10	4	6	2	4	2
2017-01-05	18.7	28	11.1	164	10	10	17	3	9	1	8	2
2017-02-05	23.1	31.5	13	169	3	9	10	2	1	2	9	0
2017-03-05	26.6	34.2	18.6	121	7	0	6	1	6	1	0	0
2017-04-05	28.6	35.5	20.6	115	13	5	13	5	9	4	4	1
2017-05-05	28.9	35.7	21.4	113	5	5	8	2	3	2	5	0
2017-06-05	29.8	36.7	25	118	5	4	7	2	4	1	3	1
2017-07-05	28.4	33.7	22.2	116	4	9	10	3	2	2	8	1
2017-08-05	28.6	33.6	25.3	108	11	8	15	4	9	2	6	2
2017-09-05	28.7	34.5	24.1	115	14	15	27	2	12	2	15	0
2017-10-05	27.5	34.2	22.7	127	10	10	20	0	10	0	10	0
2017-11-05	24.1	31.4	17.3	138	7	9	13	3	5	2	8	1
2017-12-05	20.9	29.8	14.1	158	8	8	15	1	8	0	7	1
2017-01-06	18.8	27.6	11.1	164	7	9	12	4	4	3	8	1
2017-02-06	24.3	33.8	15.5	102	8	5	9	4	5	3	4	1
2017-03-06	26.7	36.2	16.1	126	7	7	11	3	5	2	6	1
2017-04-06	28.5	35.6	21.1	106	2	7	8	1	2	0	6	1
2017-05-06	29	36	22.1	83	3	0	2	1	2	1	0	0
2017-06-06	29	35.7	24.8	117	4	9	12	1	3	1	9	0
2017-07-06	28.7	35.2	25.1	102	8	8	14	2	6	2	8	0
2017-08-06	28.7	34.2	23.8	116	4	7	11	0	4	0	7	0
2017-09-06	28.4	34.2	24.3	105	5	11	15	1	5	0	10	1
2017-10-06	28.2	34.4	22.1	118	7	21	23	5	6	1	17	4
2017-11-06	24.4	32.7	15	141	7	7	11	3	5	2	6	1
2017-12-06	20.5	29.7	13.6	144	6	5	9	2	6	0	3	2
2017-01-07	17.8	28.2	10	174	9	7	12	4	6	3	6	1
2017-02-07	21.7	31.5	13.6	132	4	11	13	2	2	2	11	0
2017-03-07	25.1	36.7	15	118	4	2	4	2	3	1	1	1
2017-04-07	28.1	35.7	17.6	91	2	4	6	0	2	0	4	0
2017-05-07	29.7	37.7	22	123	6	5	8	3	4	2	4	1
2017-06-07	28.6	35.7	22.5	137	8	5	8	5	5	3	3	2
2017-07-07	28.2	34.8	23.1	109	4	6	9	1	4	0	5	1
2017-08-07	29	35.2	25	114	7	5	10	2	6	1	4	1
2017-09-07	28.5	34.5	24.5	111	5	8	13	0	5	0	8	0
2017-10-07	27.5	35	20.1	137	5	11	16	0	5	0	11	0
2017-11-07	24.9	32	17.6	123	7	7	12	2	6	1	6	1
2017-12-07	20.2	28.8	12.1	189	11	14	18	7	6	5	12	2
2017-01-08	19.3	29.7	10.7	165	3	7	6	4	1	2	5	2
2017-02-08	20.4	30.7	10.3	130	1	6	5	2	0	1	5	1
2017-03-08	26.5	34.2	15.5	117	4	6	9	1	4	0	5	1
2017-04-08	29	36.5	19.8	111	4	6	7	3	2	2	5	1
2017-05-08	29.5	37.8	21.5	118	1	4	4	1	1	0	3	1
2017-06-08	28.4	35.2	22.4	90	3	7	7	3	2	1	5	2
2017-07-08	28.2	34.9	24.9	135	6	2	5	3	3	3	2	0
2017-08-08	28.6	34.7	25.1	136	7	11	18	0	7	0	11	0
2017-09-08	28.8	34.8	24.6	109	3	15	17	1	2	1	15	0
2017-10-08	27.4	34.7	18.1	116	5	6	7	4	2	3	5	1
2017-11-08	24.5	33	16.2	146	5	5	10	0	5	0	5	0
2017-12-08	21.1	30.4	14	141	7	5	11	1	6	1	5	0
